# Supplementary material for: Antibodies to Plasmodium vivax reticulocyte binding protein 2b are associated with protection against P. vivax malaria in populations living in low malaria transmission regions of Brazil and Thailand
Source: PLoS Negl Trop Dis. 2019 Aug 19;13(8):e0007596. doi: 10.1371/journal.pntd.0007596 (PMC6726234; doi:10.1371/journal.pntd.0007596)
Supplement: S2 Table — Abbreviations: No = number, geom mean = Geometric mean, 95% CI = 95% confidence interval. *IgG levels multiplied by 1000. Values are in relative antibody units interpolated from standard curves using a 5PL logistic regression model. (XLSX) [file pntd.0007596.s003.xlsx]

## Sheet: Sheet1
	S2 Table. Antibody levels of Brazilian and Thai cohort studies in comparison with antibody levels of PNG adults.
	Study	Protein	Antibody	Geom mean*	P Value	95% CI*		No. of participants (%)
								1% of adults level	5% of adults level	10% of adults level	25% of adults level	50% of adults level
	Brazilian study	PvRBP1a	Without infection (928)	0.37	<0.001	0.33	0.4	539 (58.1)	207 (22.3)	119 (12.8)	61 (6.6)	38 (4.1)
			With any infection (235)	0.614101		0.490554	0.768765	159 (67.7)	77 (32.8)	60 (25.5)	37 (15.7)	30 (12.8)
		PvRBP1b	Without infection (928)	0.938287	1	0.86	1.02	829 (89.3)	370 (39.9)	230 (24.8)	126 (13.6)	91 (9.8)
			With any infection (235)	0.949388		0.812837	1.10888	221 (94)	98 (41.7)	54 (23.0)	23 (9.8)	15 (6.4)
		PvRBP2a	Without infection (928)	1.05	<0.001	0.96	1.16	829 (89.3)	404 (43.5)	287 (30.9)	175 (18.9)	95 (10.2)
			With any infection (235)	1.62128		1.33738	1.96545	222 (94.5)	133 (56.6)	104 (44.3)	65 (27.7)	35 (14.9)
		PvRBP2b	Without infection (928)	0.18	<0.001	0.16	0.21	385 (41.5)	194 (20.9)	132 (14.2)	55 (5.9)	29 (3.1)
			With any infection (235)	0.590544		0.45751	0.762261	157 (66.8)	104 (44.3)	79 (33.6)	40 (17)	13 (5.5)
		PvRBP2cNB	Without infection (928)	0.16	<0.001	0.12	0.15	291 (31.4)	141 (15.2)	96 (10.3)	44 (4.7)	28 (3.0)
			With any infection (235)	0.289866		0.223001	0.376781	110 (46.8)	66 (28.1)	48 (20.4)	29 (12.3)	22 (9.4)
		PvRBP2P-P	Without infection (928)	1.51645	1	1.42	1.62	927 (99.9)	574 (61.9)	280 (30.2)	121 (13)	61 (6.6)
			With any infection (235)	1.51311		1.34997	1.69597	235 (100.0)	155 (66)	73 (31.1)	26 (11.1)	8 (3.4)
	Thai study	PvRBP1a	Without infection (893)	0.23	<0.001	0.21	0.25	586 (65.6)	149 (16.7)	71 (8)	34 (3.8)	14 (1.6)
			With any infection (80)	0.564499		0.393051	0.810733	45 (56.3)	16 (20.0)	8 (10.0)	5 (6.3)	5 (6.3)
		PvRBP1b	Without infection (893)	0.319422	1	0.291339	0.350212	586 (65.6)	149 (16.7)	71 (8.0)	34 (3.8)	16 (1.8)
			With any infection (80)	0.291426		0.208917	0.406521	45 (56.3)	16 (20.0)	8 (10.0)	5 (6.3)	1 (1.3)
		PvRBP2a	Without infection (893)	0.3	0.63	0.27	0.33	563 (63.0)	157 (17.6)	84 (9.4)	29 (3.2)	15 (1.7)
			With any infection (80)	0.412689		0.299401	0.568845	53 (66.3)	22 (27.5)	12 (15.0)	5 (6.3)	1 (1.3)
		PvRBP2b	Without infection (893)	0.14	<0.001	0.13	0.16	355 (39.8)	103 (11.5)	44 (4.9)	15 (1.7)	2 (0.2)
			With any infection (80)	1.07516		0.709529	1.62922	63 (78.8)	48 (60.0)	34 (42.5)	17 (21.3)	6 (7.5)
		PvRBP2cNB	Without infection (893)	0.13	<0.001	0.12	0.15	313 (35.1)	129 (14.4)	72 (8.1)	32 (3.6)	17 (1.9)
			With any infection (80)	0.546528		0.333056	0.896825	48 (60.0)	34 (42.5)	27 (33.8)	18 (22.5)	10 (12.5)
		PvRBP2P-P	Without infection (893)	1.11	<0.001	1.05	1.18	878 (98.3)	459 (51.4)	184 (20.6)	65 (7.3)	23 (2.6)
			With any infection (80)	1.74152		1.43171	2.11837	80 (100.0)	50 (62.5)	32 (40.0)	13 (16.3)	4 (5.0)
	Abbreviations: No=number, geom mean=Geometric mean, 95% CI=95% confidence interval.
	* IgG levels multiplied by 1000. Values are in relative antibody units interpolated from standard curves using a 5PL logistic regression model.
